# Supplementary material for: Effect of Chitosan Incorporation on the Development of Acrylamide during Maillard Reaction in Fructose–Asparagine Model Solution and the Functional Characteristics of the Resultants
Source: Polymers (Basel). 2022 Apr 12;14(8):1565. doi: 10.3390/polym14081565 (PMC9031937; doi:10.3390/polym14081565)
Supplement: Supplementary file 1 [file polymers-14-01565-s001.zip]

Archive with 1 entries (1 files):
- polymers-1619496-supplementary.pdf
